# Supplementary material for: Saccharomyces cerevisiae fermentation product improves robustness of equine gut microbiome upon stress
Source: Front Vet Sci. 2023 Feb 24;10:1134092. doi: 10.3389/fvets.2023.1134092 (PMC9998945; doi:10.3389/fvets.2023.1134092)
Supplement: Supplementary file 1 [file Data_Sheet_1.zip]

Archive with 3 entries (3 files):
- Supplementary Figures.PDF
- Supplementary Table S5.xlsx
- Supplementary Tables 1-4.DOCX
