# Supplementary material for: Saccharomyces cerevisiae fermentation product improves robustness of equine gut microbiome upon stress
Source: Front Vet Sci. 2023 Feb 24;10:1134092. doi: 10.3389/fvets.2023.1134092 (PMC9998945; doi:10.3389/fvets.2023.1134092)
Supplement: Supplementary file 1 [file Data_Sheet_1.zip › Supplementary Table S5.xlsx]

## Sheet: Sheet1
name	Q269_SCFP_0_H	Q269_SCFP_12_H	Q269_SCFP_24_H	Q269_SCFP_72_H	Q269_SCFP_DAY_0	Q269_SCFP_DAY_28	Q269_SCFP_DAY_56	Q270_CON_0_H	Q270_CON_12_H	Q270_CON_72_H	Q270_CON_DAY_0	Q270_CON_DAY_28	Q270_CON_DAY_56	Q271_CON_0_H	Q271_CON_12_H	Q271_CON_72_H	Q271_CON_DAY_0	Q271_CON_DAY_28	Q271_CON_DAY_56	Q272_SCFP_0_H	Q272_SCFP_24_H	Q272_SCFP_72_H	Q272_SCFP_DAY_0	Q272_SCFP_DAY_28	Q272_SCFP_DAY_56	Q273_SCFP_0_H	Q273_SCFP_12_H	Q273_SCFP_24_H	Q273_SCFP_72_H	Q273_SCFP_DAY_0	Q273_SCFP_DAY_28	Q273_SCFP_DAY_56	Q276_CON_0_H	Q276_CON_12_H	Q276_CON_24_H	Q276_CON_72_H	Q276_CON_DAY_0	Q276_CON_DAY_28	Q276_CON_DAY_56	Q278_CON_0_H	Q278_CON_12_H	Q278_CON_24_H	Q278_CON_72_H	Q278_CON_DAY_0	Q278_CON_DAY_28	Q278_CON_DAY_56	Q279_SCFP_0_H	Q279_SCFP_12_H	Q279_SCFP_24_H
uncultured Bacteroidales bacterium	39255	41925	13590	41801	26104	25651	35792	56575	8860	25000	18792	40579	44750	29152	18647	37324	23699	23061	31053	37473	18884	32804	33158	26698	43541	29049	26367	12956	22127	29780	23453	25512	29033	14578	13095	23434	21272	46559	40702	47888	12091	14785	33581	24665	42111	37715	24240	37253	10864
uncultured Prevotellaceae bacterium	31467	31848	10605	32613	24050	21151	30466	44829	6334	17888	14236	28518	37577	23110	14298	28420	18268	19088	25522	26382	12427	21224	30310	23170	31743	25648	24077	11517	18083	26527	17526	22119	22722	11031	10619	16445	17512	35928	33295	33734	7448	10274	19425	19649	34719	29497	22474	29596	8901
uncultured bacterium	20497	36922	20263	52317	28098	12519	24904	57745	22841	34465	8456	50080	26077	56666	17808	59402	22060	107063	48994	35515	13260	34976	51683	39125	42934	29014	43096	23715	15821	44951	25702	37013	7220	16854	26053	36542	14230	26770	23022	37169	15235	21940	32886	15840	47397	26810	27673	27015	27596
uncultured Lachnospiraceae bacterium	19325	24454	14493	21085	26756	27596	37290	46552	20358	23626	48125	36391	50255	43639	15581	29876	41042	20945	30056	25746	17634	24134	55941	31924	49497	26735	34028	11708	24530	29481	26320	41308	37346	15701	14315	23612	39415	40097	48347	58729	16730	13580	19543	41090	44860	46817	29646	39752	17971
Ruminococcaceae bacterium	19201	25979	11725	36528	28557	12593	21422	35114	12725	28774	11938	39904	24648	23464	14202	37301	20013	30337	34657	24446	15670	29178	31357	26297	37973	24804	32592	18312	20100	25597	23205	31479	14732	11343	14483	32446	16335	34138	30429	35798	19436	15695	31121	20156	26384	22423	25752	33277	18379
uncultured Bacteroidia bacterium	13226	30278	8470	24686	36717	10980	12031	16464	6663	20384	8816	23218	12913	28215	21397	33782	11948	28402	32693	20199	11386	24556	15073	23082	34575	28881	24611	16153	23881	42592	25551	25046	12376	11765	12306	24303	10483	34763	17579	21366	14666	21769	44795	9464	19017	16505	29559	23655	12929
uncultured Clostridiales bacterium	7945	9311	5104	12564	10162	5204	7301	9925	4803	11538	5008	12429	8655	13182	5552	16065	7423	11466	12667	11061	5599	11696	11011	11633	14756	9932	14892	7418	10080	10238	9700	13978	5742	4393	5710	14386	7389	13723	11675	14069	6514	5567	10264	6760	10199	10439	14957	13683	8421
uncultured Bacteroidetes bacterium	5589	7211	1933	4972	18571	3096	2871	4812	1274	1627	2107	4673	4208	3695	3059	6327	3690	3351	5329	5856	2389	4013	3545	2636	5793	3798	5095	6126	6560	7801	5971	2861	3929	1992	1910	4640	4122	10796	4716	9921	5763	3887	12667	3719	4620	6269	10551	15736	2693
uncultured Ruminococcus sp.	5294	9047	4047	9115	10852	4629	6894	12095	4931	8674	6199	12954	8732	9999	5143	12834	9210	9845	12197	8213	5256	9296	13704	8636	11806	8636	11363	5590	7783	10390	8575	11899	5845	3782	4800	9337	7011	11185	8937	12929	5703	5162	9012	9147	9051	8167	9481	10780	6208
uncultured Erysipelotrichaceae bacterium	1572	3129	3875	2538	4891	3810	5023	6629	3837	3811	8212	10746	5100	13429	1693	4607	10989	4441	4030	2871	1931	3777	7925	4860	9287	2654	6176	1191	4385	5561	6123	11057	5746	2238	1788	3561	8061	4306	4262	9661	2352	1734	4857	10109	4245	4927	8362	4908	4084
uncultured Prevotella sp.	1121	1043	498	933	1021	934	1315	1942	0	628	663	1103	1493	1009	547	1034	769	724	967	910	487	643	1214	922	1238	899	898	472	640	1131	713	904	1081	507	393	617	733	1433	1302	1476	307	453	693	825	1437	1187	842	1122	400
Phascolarctobacterium succinatutens	962	891	0	624	596	924	883	2320	462	629	1229	1090	1313	541	453	660	1066	520	757	871	579	464	807	868	1698	606	500	0	382	587	0	564	768	0	0	360	848	1466	1087	1499	549	0	507	1330	1336	1132	675	1183	0
uncultured Spirochaetaceae bacterium	957	1494	596	1014	863	1143	934	2448	826	969	2121	1301	2983	1495	540	1293	2092	874	917	1444	796	1349	2261	1811	2617	2214	2200	283	4749	1431	1630	1648	2503	431	387	708	1219	1121	1817	2147	380	456	520	996	1950	1488	919	1737	615
uncultured Coriobacteriaceae bacterium	688	941	492	1246	814	527	637	1209	536	1157	0	1267	980	1207	671	1524	525	1461	1134	1106	501	1376	1205	1047	1288	985	1439	547	828	1150	872	1218	402	493	585	1267	527	1249	1193	1397	643	622	989	524	1185	1343	953	1067	736
Fibrobacter succinogenes	623	1651	371	917	2272	1385	1076	2444	461	1032	1019	2709	4418	929	626	1580	902	1051	1083	1986	971	899	981	1139	2703	3112	2325	520	2372	2241	1776	1615	1949	576	507	773	1531	1985	2544	2883	744	768	1315	883	2062	3632	646	1352	591
Ruminococcus flavefaciens	607	678	359	686	1824	684	1154	1313	417	605	855	1006	1214	734	407	1016	1108	653	1029	729	572	712	1630	817	1348	838	901	470	693	994	1058	1223	1191	337	403	662	1021	1522	1251	1573	434	388	648	1125	920	1112	858	1207	483
Lactobacillus equigenerosi	571	0	0	0	0	0	296	0	0	0	0	0	0	0	0	0	0	0	0	0	0	0	0	0	257	0	0	0	0	0	0	0	0	0	0	0	0	0	0	0	0	0	0	0	0	0	0	0	0
Blautia obeum	411	0	0	359	354	590	589	780	0	384	562	590	871	649	0	473	550	0	447	404	0	452	712	610	786	356	558	0	464	0	395	653	631	0	0	0	526	729	848	1026	0	0	0	540	620	897	416	538	0
Faecalibacterium prausnitzii	334	474	0	425	710	0	510	646	0	324	0	743	412	660	0	761	0	560	538	660	0	392	789	427	562	569	376	0	0	508	662	788	0	0	0	747	0	662	961	861	0	0	417	0	797	1225	366	388	0
uncultured Succiniclasticum sp.	300	0	0	0	0	0	333	720	0	0	327	412	442	336	0	287	374	0	322	329	0	0	327	330	612	0	0	0	0	320	0	347	0	0	0	0	293	531	363	537	0	0	0	393	491	406	0	354	0
Butyrivibrio proteoclasticus	295	371	268	249	417	528	714	883	447	357	963	665	935	883	275	432	844	261	484	414	348	346	1141	567	876	454	521	0	372	437	441	734	732	319	265	332	782	686	892	1004	279	255	292	770	853	815	451	738	306
uncultured Anaerovibrio sp.	246	468	0	0	0	0	0	415	0	0	0	301	281	0	0	216	0	0	0	0	0	218	240	0	396	279	0	0	322	0	0	350	0	0	0	0	0	364	0	289	0	0	367	0	214	225	424	249	0
uncultured planctomycete	201	0	0	190	229	0	0	446	0	0	0	299	305	0	0	266	204	199	207	304	0	218	339	200	314	0	0	0	0	227	0	0	0	0	0	260	0	349	208	239	0	0	0	0	190	220	222	352	0
Pseudobutyrivibrio xylanivorans	196	291	0	0	0	283	390	615	236	0	472	385	577	347	191	217	387	0	218	0	0	0	587	289	565	208	236	0	197	235	196	306	401	204	0	0	370	447	512	628	0	0	0	472	521	586	283	445	0
uncultured Succinivibrio sp.	0	2119	0	297	0	718	0	1134	0	0	0	1292	0	0	0	0	0	0	0	0	0	973	0	1138	1224	0	0	0	907	0	0	0	0	0	0	0	0	1037	0	1511	0	0	945	0	0	1231	0	0	0
uncultured Methanobrevibacter sp.	0	390	562	0	710	804	590	668	408	389	1023	1109	786	3799	0	511	1362	356	572	0	0	622	875	662	1247	524	1273	0	1284	553	643	1380	1132	0	0	468	788	630	741	915	0	0	553	1241	719	689	1975	1063	607
Selenomonas ruminantium	0	295	0	220	0	0	0	405	0	0	0	364	274	0	0	282	0	0	0	214	0	248	333	237	372	303	324	0	299	0	279	419	0	0	0	228	0	320	261	340	0	0	293	0	333	270	0	298	0
Acetivibrio ethanolgignens	0	258	0	0	0	330	587	654	0	0	559	466	685	511	0	0	377	0	287	0	0	0	709	0	487	416	455	0	332	0	445	708	520	0	0	0	489	414	516	668	0	0	0	412	562	435	0	398	0
Pseudobutyrivibrio ruminis	0	228	0	0	0	197	334	515	167	0	412	289	468	337	0	174	307	0	194	0	0	0	492	241	445	0	175	0	172	178	188	250	308	0	0	0	292	354	351	460	0	0	0	320	357	384	267	324	0
Butyrivibrio hungatei	0	211	0	0	240	294	416	471	224	0	509	329	484	433	0	231	413	0	212	228	0	0	573	299	413	248	312	0	218	251	237	378	406	0	0	0	390	343	467	480	0	0	0	384	472	426	260	409	0
uncultured proteobacterium	0	0	936	1355	1826	800	1248	2354	1465	3215	787	1869	1479	4311	1541	1349	1863	3920	2475	3140	1100	2249	546	1362	4491	2236	2911	1214	1251	3460	2142	3384	853	1111	1204	3775	658	1822	1451	1360	922	1425	3882	1756	2409	1034	2355	1891	1550
Methanobrevibacter gottschalkii	0	0	847	0	0	0	0	0	418	0	343	0	0	1219	0	0	190	0	0	0	0	0	530	0	0	0	266	0	0	0	0	0	0	0	0	0	0	0	0	363	0	0	0	790	0	0	293	0	0
Streptococcus equinus	0	0	672	0	2063	497	0	0	0	1235	779	0	726	0	0	3092	975	0	0	0	0	1371	3229	0	506	517	1725	0	1073	856	0	707	0	0	0	495	1394	0	0	0	0	0	0	1020	0	0	0	0	0
Lactobacillus hayakitensis	0	0	222	0	0	866	534	856	560	0	0	851	502	944	276	300	351	0	448	676	425	559	0	575	1732	0	0	0	0	0	0	529	0	0	0	0	0	0	545	1004	0	0	0	0	796	859	603	659	0
Escherichia coli	0	0	0	5511	0	0	0	0	0	0	0	0	0	0	0	8906	0	0	0	0	0	0	14028	0	0	0	0	0	0	0	0	0	0	0	0	0	4510	0	0	0	0	0	0	0	0	0	0	0	0
Prevotellamassilia timonensis	0	0	0	273	0	0	0	0	0	0	0	0	0	0	0	0	0	0	0	0	0	0	0	0	0	0	0	0	0	0	0	0	0	0	0	0	0	0	0	0	0	0	0	0	0	0	0	0	0
Streptococcus gallolyticus	0	0	0	0	600	0	0	0	0	0	0	0	0	0	0	0	0	0	0	0	0	0	581	0	0	0	0	0	0	0	0	0	0	0	0	0	0	0	0	0	0	0	0	0	0	0	0	0	0
Anaerobutyricum hallii	0	0	0	0	496	473	565	641	0	0	497	584	780	623	0	0	486	0	464	0	0	0	669	0	723	0	0	0	0	0	0	537	580	0	0	0	570	639	720	817	0	0	0	515	557	671	0	533	0
Cellulosilyticum ruminicola	0	0	0	0	396	213	363	343	188	336	441	258	401	1435	0	510	768	339	227	188	0	310	749	388	1453	277	253	0	367	195	372	522	287	0	0	335	388	341	402	628	0	0	205	363	379	356	247	300	0
uncultured Butyrivibrio sp.	0	0	0	0	235	268	305	453	0	0	477	319	479	370	0	0	419	0	223	0	0	0	499	273	427	0	241	0	0	249	0	383	356	0	0	0	374	305	391	523	0	0	0	380	411	397	233	333	0
Rhizophagus irregularis	0	0	0	0	200	177	182	242	0	0	252	256	250	357	0	0	274	0	0	0	0	0	310	186	305	0	207	0	0	206	0	321	238	0	0	0	212	184	190	311	0	0	0	248	218	215	0	0	0
Butyrivibrio fibrisolvens	0	0	0	0	198	214	261	321	0	0	354	226	356	293	0	167	300	0	184	0	0	0	369	215	376	196	207	0	169	219	240	307	261	0	0	0	257	242	294	392	0	0	0	308	328	271	164	267	0
Acetitomaculum ruminis	0	0	0	0	0	183	226	246	0	0	265	189	275	225	0	0	252	0	0	0	0	0	325	0	260	0	181	0	0	0	0	258	223	0	0	0	237	209	230	317	0	0	0	252	225	227	181	204	0
Clostridium botulinum	0	0	0	0	0	0	571	614	0	0	721	637	587	1141	0	0	817	0	0	0	0	0	932	0	932	0	555	0	0	0	0	834	547	0	0	0	657	0	0	771	0	0	0	726	579	551	751	538	0
Lachnospiraceae bacterium GAM79	0	0	0	0	0	0	518	571	0	0	580	0	677	0	0	0	505	0	0	0	0	0	722	0	629	0	0	0	0	0	0	0	0	0	0	0	548	0	667	649	0	0	0	567	575	589	0	0	0
Lachnobacterium bovis	0	0	0	0	0	0	228	271	0	0	297	216	258	268	0	0	258	0	0	0	0	0	312	0	303	0	0	0	0	0	0	211	0	0	0	0	217	206	249	312	0	0	0	286	225	237	0	217	0
Lachnospira multipara	0	0	0	0	0	0	222	221	0	0	212	178	249	224	0	0	239	0	0	0	0	0	290	0	222	0	0	0	0	0	0	186	252	0	0	0	195	168	219	262	0	0	0	214	238	224	0	169	0
Roseburia inulinivorans	0	0	0	0	0	0	0	535	0	0	626	0	657	517	0	0	0	0	0	0	0	0	526	0	523	0	0	0	0	0	0	0	534	0	0	0	467	451	573	627	0	0	0	0	517	549	0	0	0
Bacteroides fragilis	0	0	0	0	0	0	0	516	0	0	0	0	0	0	0	0	0	0	0	0	0	0	0	0	0	0	0	0	0	0	0	0	0	0	0	0	0	0	0	0	0	0	0	0	0	0	0	0	0
Bacteroides barnesiae	0	0	0	0	0	0	0	391	0	0	0	0	0	0	0	0	0	0	0	0	0	0	0	0	0	0	0	0	0	0	0	0	0	0	0	0	0	0	0	0	0	0	0	0	0	0	0	0	0
uncultured Sarcina sp.	0	0	0	0	0	0	0	383	0	0	500	0	370	393	0	0	0	0	0	0	0	0	383	0	427	0	0	0	0	0	0	397	0	0	0	0	0	401	0	449	0	0	0	0	0	0	0	0	0
Roseburia intestinalis	0	0	0	0	0	0	0	374	0	0	0	0	368	0	0	0	0	0	0	0	0	0	368	0	0	0	0	0	0	0	0	0	0	0	0	0	0	0	354	384	0	0	0	0	0	374	0	0	0
Treponema succinifaciens	0	0	0	0	0	0	0	331	0	0	0	0	288	0	0	0	0	0	0	0	0	0	0	0	0	0	0	0	0	0	0	0	0	0	0	0	0	0	0	0	0	0	0	0	0	0	0	0	0
Prevotella stercorea	0	0	0	0	0	0	0	323	0	0	0	0	0	0	0	0	0	0	0	0	0	0	0	0	0	0	0	0	0	0	0	0	0	0	0	0	0	251	0	0	0	0	0	0	0	0	0	0	0
Prevotella bryantii	0	0	0	0	0	0	0	271	0	0	0	0	182	0	0	0	0	0	0	0	0	0	0	0	192	0	0	0	0	0	0	0	0	0	0	0	0	0	0	188	0	0	0	0	171	0	0	0	0
uncultured Pseudobutyrivibrio sp.	0	0	0	0	0	0	0	268	0	0	229	178	283	176	0	0	219	0	0	0	0	0	263	0	242	0	0	0	0	0	0	0	221	0	0	0	200	231	239	265	0	0	0	231	230	261	0	210	0
Butyrivibrio crossotus	0	0	0	0	0	0	0	240	0	0	0	0	0	0	0	0	249	0	0	0	0	0	277	0	0	0	0	0	0	0	0	0	0	0	0	0	0	0	242	252	0	0	0	0	0	0	0	0	0
Eubacterium ruminantium	0	0	0	0	0	0	0	228	0	0	228	0	0	0	0	0	0	0	0	0	0	0	231	0	223	0	0	0	0	0	0	0	204	0	0	0	0	0	0	249	0	0	0	190	0	187	0	0	0
Akkermansia glycaniphila	0	0	0	0	0	0	0	213	185	717	0	305	0	213	218	213	0	271	0	172	0	487	0	0	176	241	401	0	0	660	0	602	0	0	0	0	0	0	0	0	0	0	0	0	212	0	0	0	0
Eubacterium uniforme	0	0	0	0	0	0	0	187	0	0	233	0	246	232	0	0	0	0	0	0	0	0	252	0	205	0	0	0	0	0	0	202	196	0	0	0	0	0	199	247	0	0	0	174	189	189	0	0	0
Anaerovibrio lipolyticus	0	0	0	0	0	0	0	174	0	0	0	0	0	0	0	0	0	0	0	0	0	0	0	0	0	0	0	0	0	0	0	0	0	0	0	0	0	0	0	0	0	0	0	0	0	0	0	0	0
Akkermansia muciniphila	0	0	0	0	0	0	0	0	0	461	0	183	0	0	208	0	0	170	0	0	0	307	0	0	0	183	297	0	0	703	0	444	0	0	0	0	0	0	0	0	0	0	0	0	0	0	0	0	0
Roseburia faecis	0	0	0	0	0	0	0	0	0	0	1233	0	0	0	0	0	0	0	0	0	0	0	1239	0	0	0	0	0	0	0	0	0	0	0	0	0	0	0	0	1189	0	0	0	0	0	0	0	0	0
Merdimonas faecis	0	0	0	0	0	0	0	0	0	0	422	0	419	0	0	0	0	0	0	0	0	0	482	0	0	0	0	0	0	0	0	0	0	0	0	0	0	0	378	477	0	0	0	0	0	414	0	0	0
Lachnospira eligens	0	0	0	0	0	0	0	0	0	0	210	0	216	0	0	0	0	0	0	0	0	0	198	0	0	0	0	0	0	0	0	0	0	0	0	0	0	0	0	232	0	0	0	0	0	0	0	0	0
uncultured Blautia sp.	0	0	0	0	0	0	0	0	0	0	0	0	215	0	0	0	0	0	0	0	0	0	0	0	0	0	0	0	0	0	0	0	0	0	0	0	0	183	177	255	0	0	0	0	0	195	0	0	0
Bacillus pumilus	0	0	0	0	0	0	0	0	0	0	0	0	0	1092	0	0	0	0	0	0	0	0	1015	0	0	0	0	0	0	753	0	0	0	0	0	0	0	0	0	0	0	0	0	0	0	0	0	0	0
uncultured Ureaplasma sp.	0	0	0	0	0	0	0	0	0	0	0	0	0	544	0	0	0	0	0	0	0	0	0	0	0	0	0	0	0	0	0	0	0	0	0	0	0	0	0	0	0	0	0	0	0	0	0	0	0
Lachnoanaerobaculum saburreum	0	0	0	0	0	0	0	0	0	0	0	0	0	381	0	0	0	0	0	0	0	0	0	0	279	0	0	0	0	0	0	344	0	0	0	0	0	0	288	331	0	0	0	0	0	281	0	0	0
uncultured Clostridium sp.	0	0	0	0	0	0	0	0	0	0	0	0	0	310	0	0	0	0	0	0	0	0	0	0	0	0	0	0	0	0	0	0	0	0	0	0	0	0	0	0	0	0	0	0	0	0	0	0	0
Clostridium butyricum	0	0	0	0	0	0	0	0	0	0	0	0	0	271	0	0	0	0	0	0	0	0	224	0	493	0	0	0	0	0	0	0	0	0	0	0	0	0	0	0	0	0	0	0	0	0	0	0	0
Methanobrevibacter olleyae	0	0	0	0	0	0	0	0	0	0	0	0	0	252	0	0	0	0	0	0	0	0	0	0	0	0	0	0	0	0	0	0	0	0	0	0	0	0	0	0	0	0	0	0	0	0	0	0	0
Clostridium paraputrificum	0	0	0	0	0	0	0	0	0	0	0	0	0	198	0	0	0	0	0	0	0	0	0	0	0	0	0	0	0	0	0	0	0	0	0	0	0	0	0	0	0	0	0	0	0	0	0	0	0
Clostridium pasteurianum	0	0	0	0	0	0	0	0	0	0	0	0	0	198	0	0	0	0	0	0	0	0	0	0	0	0	0	0	0	0	0	0	0	0	0	0	0	0	0	0	0	0	0	0	0	0	0	0	0
Brevibacterium linens	0	0	0	0	0	0	0	0	0	0	0	0	0	0	0	0	894	0	0	0	0	0	0	0	0	0	0	0	0	2059	0	0	0	0	0	0	0	0	0	0	0	0	0	0	0	0	0	0	0
[Clostridium] polysaccharolyticum	0	0	0	0	0	0	0	0	0	0	0	0	0	0	0	0	212	0	0	0	0	0	175	0	0	0	0	0	0	0	0	0	0	0	0	0	0	0	0	0	0	0	0	0	0	0	0	0	0
[Clostridium] scindens	0	0	0	0	0	0	0	0	0	0	0	0	0	0	0	0	0	0	0	0	0	0	290	0	0	0	0	0	0	0	0	0	0	0	0	0	0	0	0	0	0	0	0	0	0	0	0	0	0
Catonella morbi	0	0	0	0	0	0	0	0	0	0	0	0	0	0	0	0	0	0	0	0	0	0	0	0	231	0	0	0	0	0	0	0	0	0	0	0	0	0	0	237	0	0	0	0	0	0	0	0	0
Clostridium neonatale	0	0	0	0	0	0	0	0	0	0	0	0	0	0	0	0	0	0	0	0	0	0	0	0	187	0	0	0	0	0	0	0	0	0	0	0	0	0	0	0	0	0	0	0	0	0	0	0	0
Treponema bryantii	0	0	0	0	0	0	0	0	0	0	0	0	0	0	0	0	0	0	0	0	0	0	0	0	0	0	0	0	245	0	0	0	177	0	0	0	0	0	0	0	0	0	0	0	0	0	0	0	0
Thermoactinomyces vulgaris	0	0	0	0	0	0	0	0	0	0	0	0	0	0	0	0	0	0	0	0	0	0	0	0	0	0	0	0	0	504	0	0	0	0	0	0	0	0	0	0	0	0	0	0	0	0	0	0	0
uncultured Rhodospirillales bacterium	0	0	0	0	0	0	0	0	0	0	0	0	0	0	0	0	0	0	0	0	0	0	0	0	0	0	0	0	0	0	0	0	0	0	0	0	0	0	1374	0	0	0	0	0	0	0	0	0	0
Clostridium ventriculi	0	0	0	0	0	0	0	0	0	0	0	0	0	0	0	0	0	0	0	0	0	0	0	0	0	0	0	0	0	0	0	0	0	0	0	0	0	0	535	0	0	0	0	0	0	0	0	0	0
Blautia sp. SC05B48	0	0	0	0	0	0	0	0	0	0	0	0	0	0	0	0	0	0	0	0	0	0	0	0	0	0	0	0	0	0	0	0	0	0	0	0	0	0	0	494	0	0	0	0	0	0	0	0	0
[Ruminococcus] gnavus	0	0	0	0	0	0	0	0	0	0	0	0	0	0	0	0	0	0	0	0	0	0	0	0	0	0	0	0	0	0	0	0	0	0	0	0	0	0	0	282	0	0	0	0	0	0	0	0	0
Blautia producta	0	0	0	0	0	0	0	0	0	0	0	0	0	0	0	0	0	0	0	0	0	0	0	0	0	0	0	0	0	0	0	0	0	0	0	0	0	0	0	221	0	0	0	0	0	0	0	0	0
Alistipes onderdonkii	0	0	0	0	0	0	0	0	0	0	0	0	0	0	0	0	0	0	0	0	0	0	0	0	0	0	0	0	0	0	0	0	0	0	0	0	0	0	0	0	0	0	0	0	0	0	0	195	0
Desulfovibrio desulfuricans	0	0	0	0	0	0	0	0	0	0	0	0	0	0	0	0	0	0	0	0	0	0	0	0	0	0	0	0	0	0	0	0	0	0	0	0	0	0	0	0	0	0	0	0	0	0	0	0	0
uncultured Veillonellaceae bacterium	0	0	0	0	0	0	0	0	0	0	0	0	0	0	0	0	0	0	0	0	0	0	0	0	0	0	0	0	0	0	0	0	0	0	0	0	0	0	0	0	0	0	0	0	0	0	0	0	0
uncultured Selenomonadaceae bacterium	0	0	0	0	0	0	0	0	0	0	0	0	0	0	0	0	0	0	0	0	0	0	0	0	0	0	0	0	0	0	0	0	0	0	0	0	0	0	0	0	0	0	0	0	0	0	0	0	0
Anabaena sp. YBS01	0	0	0	0	0	0	0	0	0	0	0	0	0	0	0	0	0	0	0	0	0	0	0	0	0	0	0	0	0	0	0	0	0	0	0	0	0	0	0	0	0	0	0	0	0	0	0	0	0
Methanocorpusculum labreanum	0	0	0	0	0	0	0	0	0	0	0	0	0	0	0	0	0	0	0	0	0	0	0	0	0	0	0	0	0	0	0	0	0	0	0	0	0	0	0	0	0	0	0	0	0	0	0	0	0
Methanocorpusculum bavaricum	0	0	0	0	0	0	0	0	0	0	0	0	0	0	0	0	0	0	0	0	0	0	0	0	0	0	0	0	0	0	0	0	0	0	0	0	0	0	0	0	0	0	0	0	0	0	0	0	0
Trichormus azollae	0	0	0	0	0	0	0	0	0	0	0	0	0	0	0	0	0	0	0	0	0	0	0	0	0	0	0	0	0	0	0	0	0	0	0	0	0	0	0	0	0	0	0	0	0	0	0	0	0
Clostridium baratii	0	0	0	0	0	0	0	0	0	0	0	0	0	0	0	0	0	0	0	0	0	0	0	0	0	0	0	0	0	0	0	0	0	0	0	0	0	0	0	0	0	0	0	0	0	0	0	0	0
uncultured Chloroflexi bacterium	0	0	0	0	0	0	0	0	0	0	0	0	0	0	0	0	0	0	0	0	0	0	0	0	0	0	0	0	0	0	0	0	0	0	0	0	0	0	0	0	0	0	0	0	0	0	0	0	0
Acinetobacter sp. ACNIH1	0	0	0	0	0	0	0	0	0	0	0	0	0	0	0	0	0	0	0	0	0	0	0	0	0	0	0	0	0	0	0	0	0	0	0	0	0	0	0	0	0	0	0	0	0	0	0	0	0
uncultured Spirochaetales bacterium	0	0	0	0	0	0	0	0	0	0	0	0	0	0	0	0	0	0	0	0	0	0	0	0	0	0	0	0	0	0	0	0	0	0	0	0	0	0	0	0	0	0	0	0	0	0	0	0	0
Lactobacillus equi	0	0	0	0	0	0	0	0	0	0	0	0	0	0	0	0	0	0	0	0	0	0	0	0	0	0	0	0	0	0	0	0	0	0	0	0	0	0	0	0	0	0	0	0	0	0	0	0	0
Sorangium cellulosum	0	0	0	0	0	0	0	0	0	0	0	0	0	0	0	0	0	0	0	0	0	0	0	0	0	0	0	0	0	0	0	0	0	0	0	0	0	0	0	0	0	0	0	0	0	0	0	0	0
Oscillibacter valericigenes	0	0	0	0	0	0	0	0	0	0	0	0	0	0	0	0	0	0	0	0	0	0	0	0	0	0	0	0	0	0	0	0	0	0	0	0	0	0	0	0	0	0	0	0	0	0	0	0	0
Oscillibacter ruminantium	0	0	0	0	0	0	0	0	0	0	0	0	0	0	0	0	0	0	0	0	0	0	0	0	0	0	0	0	0	0	0	0	0	0	0	0	0	0	0	0	0	0	0	0	0	0	0	0	0
Ruthenibacterium lactatiformans	0	0	0	0	0	0	0	0	0	0	0	0	0	0	0	0	0	0	0	0	0	0	0	0	0	0	0	0	0	0	0	0	0	0	0	0	0	0	0	0	0	0	0	0	0	0	0	0	0
Pseudoflavonifractor capillosus	0	0	0	0	0	0	0	0	0	0	0	0	0	0	0	0	0	0	0	0	0	0	0	0	0	0	0	0	0	0	0	0	0	0	0	0	0	0	0	0	0	0	0	0	0	0	0	0	0
Flavonifractor plautii	0	0	0	0	0	0	0	0	0	0	0	0	0	0	0	0	0	0	0	0	0	0	0	0	0	0	0	0	0	0	0	0	0	0	0	0	0	0	0	0	0	0	0	0	0	0	0	0	0
Lactococcus lactis	0	0	0	0	0	0	0	0	0	0	0	0	0	0	0	0	0	0	0	0	0	0	0	0	0	0	0	0	0	0	0	0	0	0	0	0	0	0	0	0	0	0	0	0	0	0	0	0	0
Coprococcus eutactus	0	0	0	0	0	0	0	0	0	0	0	0	0	0	0	0	0	0	0	0	0	0	0	0	0	0	0	0	0	0	0	0	0	0	0	0	0	0	0	0	0	0	0	0	0	0	0	0	0
Eubacterium ventriosum	0	0	0	0	0	0	0	0	0	0	0	0	0	0	0	0	0	0	0	0	0	0	0	0	0	0	0	0	0	0	0	0	0	0	0	0	0	0	0	0	0	0	0	0	0	0	0	0	0
uncultured Elusimicrobium sp.	0	0	0	0	0	0	0	0	0	0	0	0	0	0	0	0	0	0	0	0	0	0	0	0	0	0	0	0	0	0	0	0	0	0	0	0	0	0	0	0	0	0	0	0	0	0	0	0	0
Clostridium saccharobutylicum	0	0	0	0	0	0	0	0	0	0	0	0	0	0	0	0	0	0	0	0	0	0	0	0	0	0	0	0	0	0	0	0	0	0	0	0	0	0	0	0	0	0	0	0	0	0	0	0	0
Clostridium puniceum	0	0	0	0	0	0	0	0	0	0	0	0	0	0	0	0	0	0	0	0	0	0	0	0	0	0	0	0	0	0	0	0	0	0	0	0	0	0	0	0	0	0	0	0	0	0	0	0	0
Acinetobacter lwoffii	0	0	0	0	0	0	0	0	0	0	0	0	0	0	0	0	0	0	0	0	0	0	0	0	0	0	0	0	0	0	0	0	0	0	0	0	0	0	0	0	0	0	0	0	0	0	0	0	0
Acinetobacter schindleri	0	0	0	0	0	0	0	0	0	0	0	0	0	0	0	0	0	0	0	0	0	0	0	0	0	0	0	0	0	0	0	0	0	0	0	0	0	0	0	0	0	0	0	0	0	0	0	0	0
Acinetobacter sp. LoGeW2-3	0	0	0	0	0	0	0	0	0	0	0	0	0	0	0	0	0	0	0	0	0	0	0	0	0	0	0	0	0	0	0	0	0	0	0	0	0	0	0	0	0	0	0	0	0	0	0	0	0
Acinetobacter sp. TGL-Y2	0	0	0	0	0	0	0	0	0	0	0	0	0	0	0	0	0	0	0	0	0	0	0	0	0	0	0	0	0	0	0	0	0	0	0	0	0	0	0	0	0	0	0	0	0	0	0	0	0
Lachnospiraceae bacterium	0	0	0	0	0	0	0	0	0	0	0	0	0	0	0	0	0	0	0	0	0	0	0	0	0	0	0	0	0	0	0	0	0	0	0	0	0	0	0	0	0	0	0	0	0	0	0	0	0
Sharpea azabuensis	0	0	0	0	0	0	0	0	0	0	0	0	0	0	0	0	0	0	0	0	0	0	0	0	0	0	0	0	0	0	0	0	0	0	0	0	0	0	0	0	0	0	0	0	0	0	0	0	0
Prevotella copri	0	0	0	0	0	0	0	0	0	0	0	0	0	0	0	0	0	0	0	0	0	0	0	0	0	0	0	0	0	0	0	0	0	0	0	0	0	0	0	0	0	0	0	0	0	0	0	0	0
Bacteroides vulgatus	0	0	0	0	0	0	0	0	0	0	0	0	0	0	0	0	0	0	0	0	0	0	0	0	0	0	0	0	0	0	0	0	0	0	0	0	0	0	0	0	0	0	0	0	0	0	0	0	0
[truncated: 87 more columns]
